# Supplementary material for: Solid and Semisolid Innovative Formulations Containing Miconazole-Loaded Solid Lipid Microparticles to Promote Drug Entrapment into the Buccal Mucosa
Source: Pharmaceutics. 2021 Aug 29;13(9):1361. doi: 10.3390/pharmaceutics13091361 (PMC8468017; doi:10.3390/pharmaceutics13091361)
Supplement: Supplementary file 1 [file pharmaceutics-13-01361-s001.zip]

Archive with 1 entries (1 files):
- pharmaceutics-1323939-supplementary.pdf
